# Supplementary material for: Integrated Spectroscopic Analysis of Wild Beers: Molecular Composition and Antioxidant Properties
Source: Int J Mol Sci. 2025 Jul 21;26(14):6993. doi: 10.3390/ijms26146993 (PMC12294954; doi:10.3390/ijms26146993)
Supplement: Supplementary file 1 [file ijms-26-06993-s001.zip]

Archive with 1 entries (1 files):
- ijms-3760064-supplementary.pdf
